# Supplementary material for: Perceptions of inspiratory muscle training in adults recovering from COVID-19
Source: PLoS One. 2022 Nov 3;17(11):e0270620. doi: 10.1371/journal.pone.0270620 (PMC9632882; doi:10.1371/journal.pone.0270620)
Supplement: S2 File — (XLSX) [file pone.0270620.s002.xlsx]

## Sheet: Sheet1
ID	Sex	Age	BMI	Time_Since_COVID
IMT001	1	53	31.5115	7.33333
IMT002	0	54	40.4432	7.26667
IMT006	1	53	51.25	7.8
IMT007	1	38	21.5451	7.23333
IMT008	0	52	29.8028	8.26667
IMT010	1	53	32.2708	7.76667
IMT012	0	66	25.6055	8.36667
IMT015	1	35	30.6372	8.86667
IMT016	1	35	19.052	8.5
IMT017	1	51	26.1752
IMT024	1	50	30.7958	8
IMT025	1	33	32.2764	8
IMT027	1	31	21.1446	7.96667
IMT033	1	39	27.968	8.2
IMT036	1	60	23.6652	7.9
IMT037	1	43	50.6887	7.06667
IMT038	1	46	27.301	7.66667
IMT039	0	57	29.0367	6
IMT040	1	51	24.4352	8.13333
IMT042	1	53	20.4382	8.13333
IMT044	1	40	22.3214	8.7
IMT046	1	73	30.3461	8
IMT050	1	47	17.9931	8.33333
IMT051	1	60	24.8047	8.2
IMT054	1	47	18.75	8.23333
IMT055	1		23.34	9.23333
IMT058	1	53	22.6757	7.9
IMT061	1	43	20.7716	10.7
IMT064	1	53	23.4375	9.8
IMT066	1	52	27.31	10.7333
IMT068	1	43	25.5937	10.3667
IMT076	1	53	24.2081	10
IMT080	1	39	22.4082	10.3
